# Supplementary material for: Nutritional Status of 8,128,014 Chilean and Immigrant Children and Adolescents Evaluated by the National Board of School Aid and Scholarships (JUNAEB) Between 2013 and 2023
Source: Nutrients. 2025 Jan 17;17(2):327. doi: 10.3390/nu17020327 (PMC11767989; doi:10.3390/nu17020327)
Supplement: Supplementary file 1 [file nutrients-17-00327-s001.zip]

Archive with 1 entries (1 files):
- nutrients-3381930-supplementary.pdf
